# Supplementary material for: Usability and Feasibility of a School-Based Digital Framework for Bullying Prevention
Source: Healthcare (Basel). 2026 Feb 6;14(3):412. doi: 10.3390/healthcare14030412 (PMC12897625; doi:10.3390/healthcare14030412)
Supplement: Supplementary file 1 [file healthcare-14-00412-s001.zip]

Archive with 1 entries (1 files):
- healthcare-4077454-supplementary.pdf
